# Supplementary material for: Gre Factors Are Required for Biofilm Formation in Salmonella enterica Serovar Typhimurium by Targeting Transcription of the csgD Gene
Source: Microorganisms. 2022 Sep 27;10(10):1921. doi: 10.3390/microorganisms10101921 (PMC9610925; doi:10.3390/microorganisms10101921)
Supplement: Supplementary file 1 [file microorganisms-10-01921-s001.zip]

Archive with 1 entries (1 files):
- microorganisms-1866021-supplementary.pdf
